# Supplementary material for: Predicting Short-Term Survival after Gross Total or Near Total Resection in Glioblastomas by Machine Learning-Based Radiomic Analysis of Preoperative MRI
Source: Cancers (Basel). 2021 Oct 9;13(20):5047. doi: 10.3390/cancers13205047 (PMC8533879; doi:10.3390/cancers13205047)
Supplement: Supplementary file 1 [file cancers-13-05047-s001.zip]

Archive with 1 entries (1 files):
- cancers-1383638-Supplementary Materials.pdf
